# Supplementary material for: Synonymous Codon Ordering: A Subtle but Prevalent Strategy of Bacteria to Improve Translational Efficiency
Source: PLoS One. 2012 Mar 14;7(3):e33547. doi: 10.1371/journal.pone.0033547 (PMC3303843; doi:10.1371/journal.pone.0033547)
Supplement: Table S1 — Co-occurrence counts, expected value, percent and standard deviations from expected for pairs of three to six-fold degenerate codon families in E. coli . (XLS) [file pone.0033547.s003.xls]

## Sheet: ala
		Co-occurrence Counts
		GCC	GCT	GCA	GCG
	GCC	11775	6067	7999	13092
	GCT	6285	4388	5346	7392
	GCA	7953	5473	7601	10344
	GCG	12762	7275	10402	19310
		Expected value
		GCC	GCT	GCA	GCG
	GCC	10522.7	6296.79	8507.16	13606.4
	GCT	6327.45	3786.35	5115.49	8181.71
	GCA	8478.86	5073.76	6854.81	10963.6
	GCG	13446	8046.1	10870.5	17386.4
		percent Deviation from expected
		GCC	GCT	GCA	GCG
	GCC	11.9011	-3.64929	-5.97336	-3.78029
	GCT	-0.670912	15.8899	4.50621	-9.65213
	GCA	-6.20196	7.86881	10.8857	-5.65127
	GCG	-5.08704	-9.58355	-4.31021	11.0641
		SD Deviation from expected
		GCC	GCT	GCA	GCG
	GCC	12.6821	-2.96152	-5.68048	-4.63483
	GCT	-0.545852	9.9092	3.282	-8.99075
	GCA	-5.88744	5.7068	9.23602	-6.15722
	GCG	-6.19629	-8.84816	-4.6745	15.5623

## Sheet: arg
		Co-occurrence Counts
		CGA	CGC	CGT	CGG	AGA	AGG
	CGA	563	1857	1788	719	403	271
	CGC	1796	13161	11754	3252	994	676
	CGT	1778	11806	12533	2964	905	597
	CGG	713	3216	2896	1482	487	390
	AGA	429	1000	1039	450	642	340
	AGG	284	617	603	373	388	231
		Expected value
		CGA	CGC	CGT	CGG	AGA	AGG
	CGA	373.615	2126.11	2055.99	620.565	256.487	168.238
	CGC	2110.08	12007.7	11611.7	3504.79	1448.57	950.162
	CGT	2040.04	11609.1	11226.3	3388.45	1400.49	918.623
	CGG	612.619	3486.19	3371.22	1017.54	420.563	275.86
	AGA	260.15	1480.42	1431.59	432.102	178.593	117.145
	AGG	166.496	947.467	916.221	276.545	114.299	74.9725
		Percent Deviation from expected
		CGA	CGC	CGT	CGG	AGA	AGG
	CGA	50.6899	-12.6572	-13.0346	15.8622	57.1232	61.0818
	CGC	-14.8848	9.6047	1.22548	-7.21268	-31.3806	-28.8542
	CGT	-12.8449	1.69588	11.6399	-12.5265	-35.3797	-35.0114
	CGG	16.3855	-7.75033	-14.0964	45.6447	15.7971	41.3759
	AGA	64.9051	-32.4514	-27.4236	4.14211	259.477	190.24
	AGG	70.5749	-34.879	-34.1862	34.8785	239.459	208.113
		SD Deviation from expected
		CGA	CGC	CGT	CGG	AGA	AGG
	CGA	9.81994	-5.91206	-5.98451	3.96624	9.16249	7.9307
	CGC	-6.92558	11.3755	1.42335	-4.36265	-12.0486	-8.94534
	CGT	-5.8739	1.96945	13.2575	-7.44453	-13.3528	-10.6705
	CGG	4.07059	-4.67485	-8.35532	14.6498	3.24782	6.88354
	AGA	10.485	-12.5984	-10.4663	0.863262	34.7133	20.6048
	AGG	9.11561	-10.7976	-10.4052	5.80981	25.6184	18.0279

## Sheet: gly
		Co-occurrence Counts
		GGC	GGT	GGA	GGG
	GGC	17856	14243	4410	6491
	GGT	13990	13237	4078	5464
	GGA	4383	4040	2117	2392
	GGG	6596	5266	2358	3468
		Expected value
		GGC	GGT	GGA	GGG
	GGC	16681.7	14329.3	5049.5	6939.5
	GGT	14264.4	12252.9	4317.79	5933.92
	GGA	5016.92	4309.46	1518.61	2087.02
	GGG	6861.99	5894.34	2077.11	2854.56
		Percent Deviation from expected
		GGC	GGT	GGA	GGG
	GGC	7.03952	-0.602319	-12.6646	-6.46307
	GGT	-1.92364	8.03164	-5.55354	-7.91925
	GGA	-12.6357	-6.25267	39.4041	14.6134
	GGG	-3.87633	-10.6601	13.5234	21.4899
		SD Deviation from expected
		GGC	GGT	GGA	GGG
	GGC	9.86823	-0.772915	-9.2126	-5.56162
	GGT	-2.46205	9.42914	-3.72276	-6.27124
	GGA	-9.16045	-4.1872	15.4622	6.73999
	GGG	-3.31575	-8.41193	6.22214	11.6331

## Sheet: ile
		Co-occurrence Counts
		ATC	ATT	ATA
	ATC	16349	17257	2315
	ATT	17371	23135	3627
	ATA	2346	3775	1633
		Expected value
		ATC	ATT	ATA
	ATC	14754.1	18068.1	3098.82
	ATT	18127.1	22198.7	3807.26
	ATA	3184.86	3900.22	668.92
		Percent Deviation from expected
		ATC	ATT	ATA
	ATC	10.81	-4.48907	-25.2943
	ATT	-4.17089	4.21788	-4.73452
	ATA	-26.3389	-3.2107	144.125
		SD Deviation from expected
		ATC	ATT	ATA
	ATC	14.3955	-6.77079	-14.3358
	ATT	-6.30379	7.27013	-2.98681
	ATA	-15.1414	-2.05121	37.4185

## Sheet: leu
		Co-occurrence Counts
		TTA	TTG	CTC	CTT	CTA	CTG
	TTA	3732	2873	2084	2661	949	8488
	TTG	2785	2824	1907	2148	779	9193
	CTC	2052	1890	1756	1778	571	8094
	CTT	2561	2265	1856	2230	749	7708
	CTA	1025	821	586	763	292	2385
	CTG	8317	8969	7902	7599	2454	43343
		Expected value
		TTA	TTG	CTC	CTT	CTA	CTG
	TTA	2686.75	2577.82	2111.79	2254.57	760.406	10395.7
	TTG	2537.98	2435.08	1994.85	2129.74	718.301	9820.05
	CTC	2086.25	2001.66	1639.79	1750.67	590.451	8072.18
	CTT	2244.97	2153.95	1764.55	1883.86	635.372	8686.31
	CTA	758.964	728.193	596.546	636.882	214.803	2936.61
	CTG	10157.1	9745.29	7983.48	8523.28	2874.67	39300.2
		Percent Deviation from expected
		TTA	TTG	CTC	CTT	CTA	CTG
	TTA	38.9039	11.4508	-1.31574	18.0267	24.8018	-18.3506
	TTG	9.73292	15.9714	-4.40402	0.857545	8.45035	-6.38536
	CTC	-1.64155	-5.57855	7.08683	1.56135	-3.29427	0.270293
	CTT	14.0774	5.15567	5.1829	18.3742	17.8836	-11.2627
	CTA	35.0525	12.7448	-1.76787	19.8024	35.9388	-18.784
	CTG	-18.1163	-7.96581	-1.02059	-10.8442	-14.6336	10.287
		SD Deviation from expected
		TTA	TTG	CTC	CTT	CTA	CTG
	TTA	20.3387	5.86171	-0.60871	8.62107	6.85569	-19.3561
	TTG	4.94305	7.94264	-1.9795	0.398437	2.26994	-6.53342
	CTC	-0.754774	-2.51176	2.88474	0.656924	-0.801978	0.249281
	CTT	6.71779	2.40922	2.18938	8.0229	4.51692	-10.7971
	CTA	9.67993	3.44712	-0.432606	5.00752	5.27081	-10.2748
	CTG	-18.8732	-8.11739	-0.935786	-10.2923	-7.91813	23.5187

## Sheet: pro
		Co-occurrence Counts
		CCC	CCT	CCA	CCG
	CCC	1345	1525	1497	3707
	CCT	1485	1954	2170	4834
	CCA	1500	2094	2613	5924
	CCG	3541	4633	5785	19460
		Expected value
		CCC	CCT	CCA	CCG
	CCC	991.937	1286.2	1520.48	4275.37
	CCT	1282.98	1663.59	1966.61	5529.82
	CCA	1490.36	1932.49	2284.49	6423.65
	CCG	4105.72	5323.71	6293.42	17696.2
		Percent Deviation from expected
		CCC	CCT	CCA	CCG
	CCC	35.5932	18.5659	-1.54447	-13.2942
	CCT	15.7459	17.4568	10.3422	-12.583
	CCA	0.646606	8.35748	14.3799	-7.77833
	CCG	-13.7544	-12.9743	-8.07853	9.96739
		SD Deviation from expected
		CCC	CCT	CCA	CCG
	CCC	11.2979	6.72629	-0.609517	-8.99798
	CCT	5.69732	7.2144	4.65844	-9.78906
	CCA	0.252579	3.73065	6.99901	-6.57234
	CCG	-9.10999	-9.88618	-6.74882	15.5853

## Sheet: ser
		Co-occurrence Counts
		TCC	TCT	TCA	TCG	AGC	AGT
	TCC	2290	1998	1548	1823	3828	2024
	TCT	2176	2441	1837	1764	2955	1806
	TCA	1621	1803	1991	1743	2826	1937
	TCG	1980	1755	1735	2316	3444	1937
	AGC	3501	3046	2722	3575	7452	3687
	AGT	1858	1847	1977	2032	3673	2359
		Expected value
		TCC	TCT	TCA	TCG	AGC	AGT
	TCC	2031.18	1950.09	1786.7	2005.01	3657.82	2080.2
	TCT	1951.2	1873.31	1716.35	1926.06	3513.79	1998.29
	TCA	1792.15	1720.6	1576.44	1769.06	3227.36	1835.4
	TCG	1979.47	1900.44	1741.21	1953.96	3564.69	2027.23
	AGC	3605.49	3461.55	3171.52	3559.03	6492.9	3692.5
	AGT	2066.51	1984.01	1817.78	2039.88	3721.44	2116.38
		Percent Deviation from expected
		TCC	TCT	TCA	TCG	AGT	AGC
	TCC	12.7423	2.45675	-13.3599	-9.07769	4.65249	-2.70157
	TCT	11.521	30.3044	7.02951	-8.41409	-15.9028	-9.62271
	TCA	-9.54987	4.78898	26.2973	-1.47283	-12.4362	5.53578
	TCG	0.0269929	-7.65298	-0.356667	18.5286	-3.38569	-4.45112
	AGC	-2.89816	-12.0048	-14.1737	0.448589	14.7716	-0.148997
	AGT	-10.09	-6.90569	8.75918	-0.386393	-1.30169	11.4639
		SD Deviation from expected
		TCC	TCT	TCA	TCG	AGC	AGT
	TCC	5.80922	1.09694	-5.70449	-4.11116	2.87328	-1.24677
	TCT	5.14561	13.256	2.94064	-3.73316	-9.61787	-4.35051
	TCA	-4.08401	2.00589	10.5346	-0.625703	-7.19621	2.39637
	TCG	0.0121448	-3.37232	-0.150302	8.28139	-2.06302	-2.02725
	AGC	-1.77645	-7.20401	-8.12774	0.273115	12.3605	-0.0924711
	AGT	-4.64079	-3.11069	3.77311	-0.176542	-0.811158	5.33751

## Sheet: thr
		Co-occurrence Counts
		ACC	ACT	ACA	ACG
	ACC	15850	5353	3934	9243
	ACT	5429	2563	1995	3307
	ACA	3990	2046	2424	3234
	ACG	9171	3323	3113	6724
		Expected value
		ACC	ACT	ACA	ACG
	ACC	14492.8	5590.5	4825.04	9471.66
	ACT	5604.05	2161.73	1865.74	3662.48
	ACA	4929.58	1901.55	1641.19	3221.69
	ACG	9413.57	3631.22	3134.03	6152.17
		Percent Deviation from expected
		ACC	ACT	ACA	ACG
	ACC	9.36466	-4.24829	-18.467	-2.41414
	ACT	-3.12365	18.5627	6.92814	-9.70611
	ACA	-19.06	7.5964	47.6979	0.382212
	ACG	-2.57686	-8.48815	-0.671071	9.29477
		SD Deviation from expected
		ACC	ACT	ACA	ACG
	ACC	12.43	-3.29102	-13.2241	-2.4988
	ACT	-2.42295	8.74711	3.02732	-6.01025
	ACA	-13.8051	3.35178	19.5202	0.221351
	ACG	-2.65798	-5.23253	-0.383102	7.58146

## Sheet: val
		Co-occurrence Counts
		GTC	GTT	GTA	GTG
	GTC	5010	5667	3387	8330
	GTT	5730	7787	4556	9051
	GTA	3281	4557	2746	5697
	GTG	8373	9039	5604	16669
		Expected value
		GTC	GTT	GTA	GTG
	GTC	4754.19	5742.65	3458.96	8438.19
	GTT	5758.36	6955.6	4189.56	10220.5
	GTA	3456.42	4175.05	2514.75	6134.78
	GTG	8425.03	10176.7	6129.72	14953.5
		Percent Deviation from expected
		GTC	GTT	GTA	GTG
	GTC	5.38067	-1.31734	-2.08053	-1.28218
	GTT	-0.492503	11.953	8.74656	-11.4426
	GTA	-5.07512	9.14837	9.19556	-7.136
	GTG	-0.617567	-11.1795	-8.57662	11.4719
		SD Deviation from expected
		GTC	GTT	GTA	GTG
	GTC	3.79655	-1.02662	-1.24419	-1.22794
	GTT	-0.384369	10.3147	5.77726	-12.1728
	GTA	-3.03385	6.03176	4.6673	-5.75924
	GTG	-0.590943	-11.8647	-6.91889	15.1427
