# Supplementary material for: Synonymous Codon Ordering: A Subtle but Prevalent Strategy of Bacteria to Improve Translational Efficiency
Source: PLoS One. 2012 Mar 14;7(3):e33547. doi: 10.1371/journal.pone.0033547 (PMC3303843; doi:10.1371/journal.pone.0033547)
Supplement: Table S4 — 773 bacterial genomes analyzed in this study. (XLS) [file pone.0033547.s006.xls]

## Sheet: Sheet1
Table S4	Genomes analyzed in this study.
Bacterial species
1	Acaryochloris marina MBIC11017
2	Acholeplasma laidlawii PG-8A
3	Acidimicrobium ferrooxidans DSM 10331
4	Acidiphilium cryptum JF-5
5	Acidithiobacillus ferrooxidans ATCC 23270
6	Acidithiobacillus ferrooxidans ATCC 53993
7	Acidobacterium capsulatum ATCC 51196
8	Acidothermus cellulolyticus 11B
9	Acidovorax citrulli AAC00-1
10	Acidovorax sp. JS42
11	Acinetobacter baumannii AB0057
12	Acinetobacter baumannii AB307-0294
13	Acinetobacter baumannii ATCC 17978
14	Acinetobacter baumannii AYE
15	Acinetobacter baumannii SDF
16	Acinetobacter sp. ADP1
17	Actinobacillus pleuropneumoniae L20
18	Actinobacillus pleuropneumoniae serovar 3 str. JL03
19	Actinobacillus pleuropneumoniae serovar 7 str. AP76
20	Actinobacillus succinogenes 130Z
21	Actinosynnema mirum DSM 43827
22	Aeromonas hydrophila subsp. hydrophila ATCC 7966
23	Aeromonas salmonicida subsp. salmonicida A449
24	Aggregatibacter actinomycetemcomitans D11S-1
25	Akkermansia muciniphila ATCC BAA-835
26	Alcanivorax borkumensis SK2
27	Alicyclobacillus acidocaldarius subsp. acidocaldarius DSM 446
28	Alkalilimnicola ehrlichii MLHE-1
29	Alkaliphilus metalliredigens QYMF
30	Alkaliphilus oremlandii OhILAs
31	Ammonifex degensii KC4
32	Anabaena variabilis ATCC 29413
33	Anaerocellum thermophilum DSM 6725
34	Anaeromyxobacter dehalogenans 2CP-1
35	Anaeromyxobacter dehalogenans 2CP-C
36	Anaeromyxobacter sp. Fw109-5
37	Anaeromyxobacter sp. K
38	Anaplasma centrale str. Israel
39	Anaplasma marginale str. Florida
40	Anaplasma marginale str. St. Maries
41	Anaplasma phagocytophilum HZ
42	Anoxybacillus flavithermus WK1
43	Aquifex aeolicus VF5
44	Aromatoleum aromaticum EbN1
45	Arthrobacter aurescens TC1
46	Arthrobacter chlorophenolicus A6
47	Arthrobacter sp. FB24
48	Aster yellows witches'-broom phytoplasma AYWB
49	Atopobium parvulum DSM 20469
50	Azoarcus sp. BH72
51	Azorhizobium caulinodans ORS 571
52	Azotobacter vinelandii DJ
53	Bacillus amyloliquefaciens FZB42
54	Bacillus anthracis str. A0248
55	Bacillus anthracis str. Ames
56	Bacillus anthracis str. 'Ames Ancestor'
57	Bacillus anthracis str. CDC 684
58	Bacillus anthracis str. Sterne
59	Bacillus cereus 03BB102
60	Bacillus cereus AH187
61	Bacillus cereus AH820
62	Bacillus cereus ATCC 10987
63	Bacillus cereus ATCC 14579
64	Bacillus cereus B4264
65	Bacillus cereus E33L
66	Bacillus cereus G9842
67	Bacillus cereus Q1
68	Bacillus clausii KSM-K16
69	Bacillus cytotoxicus NVH 391-98
70	Bacillus halodurans C-125
71	Bacillus licheniformis ATCC 14580
72	Bacillus pumilus SAFR-032
73	Bacillus subtilis subsp. subtilis str. 168
74	Bacillus thuringiensis serovar konkukian str. 97-27
75	Bacillus thuringiensis str. Al Hakam
76	Bacillus weihenstephanensis KBAB4
77	Bacteroides fragilis NCTC 9343
78	Bacteroides fragilis YCH46
79	Bacteroides thetaiotaomicron VPI-5482
80	Bacteroides vulgatus ATCC 8482
81	Bartonella bacilliformis KC583
82	Bartonella grahamii as4aup
83	Bartonella henselae str. Houston-1
84	Bartonella quintana str. Toulouse
85	Bartonella tribocorum CIP 105476
86	Baumannia cicadellinicola str. Hc (Homalodisca coagulata)
87	Bdellovibrio bacteriovorus HD100
88	Beijerinckia indica subsp. indica ATCC 9039
89	Beutenbergia cavernae DSM 12333
90	Bifidobacterium adolescentis ATCC 15703
91	Bifidobacterium animalis subsp. lactis AD011
92	Bifidobacterium animalis subsp. lactis Bl-04
93	Bifidobacterium animalis subsp. lactis DSM 10140
94	Bifidobacterium longum DJO10A
95	Bifidobacterium longum NCC2705
96	Bifidobacterium longum subsp. infantis ATCC 15697
97	Blattabacterium sp. (Blattella germanica) str. Bge
98	Blattabacterium sp. (Periplaneta americana) str. BPLAN
99	Bordetella avium 197N
100	Bordetella bronchiseptica RB50
101	Bordetella parapertussis 12822
102	Bordetella pertussis Tohama I
103	Bordetella petrii DSM 12804
104	Borrelia duttonii Ly
105	Borrelia hermsii DAH
106	Borrelia recurrentis A1
107	Borrelia turicatae 91E135
108	Brachybacterium faecium DSM 4810
109	Brachyspira hyodysenteriae WA1
110	Bradyrhizobium japonicum USDA 110
111	Bradyrhizobium sp. BTAi1
112	Bradyrhizobium sp. ORS278
113	Brevibacillus brevis NBRC 100599
114	Buchnera aphidicola str. Bp (Baizongia pistaciae)
115	Buchnera aphidicola str. Cc (Cinara cedri)
116	Buchnera aphidicola str. Sg (Schizaphis graminum)
117	Caldicellulosiruptor saccharolyticus DSM 8903
118	Campylobacter hominis ATCC BAA-381
119	Campylobacter jejuni RM1221
120	Campylobacter jejuni subsp. doylei 269.97
121	Campylobacter jejuni subsp. jejuni 81116
122	Campylobacter jejuni subsp. jejuni 81-176
123	Campylobacter jejuni subsp. jejuni NCTC 11168
124	Campylobacter lari RM2100
125	Candidatus Accumulibacter phosphatis clade IIA str. UW-1
126	Candidatus Amoebophilus asiaticus 5a2
127	Candidatus Azobacteroides pseudotrichonymphae genomovar. CFP2
128	Candidatus Blochmannia floridanus
129	Candidatus Blochmannia pennsylvanicus str. BPEN
130	Candidatus Hamiltonella defensa 5AT (Acyrthosiphon pisum)
131	Candidatus Koribacter versatilis Ellin345
132	Candidatus Liberibacter asiaticus str. psy62
133	Candidatus Phytoplasma australiense
134	Candidatus Phytoplasma mali
135	Candidatus Ruthia magnifica str. Cm (Calyptogena magnifica)
136	Candidatus Sulcia muelleri GWSS
137	Candidatus Sulcia muelleri SMDSEM
138	Candidatus Vesicomyosocius okutanii HA
139	Capnocytophaga ochracea DSM 7271
140	Carboxydothermus hydrogenoformans Z-2901
141	Catenulispora acidiphila DSM 44928
142	Caulobacter crescentus CB15
143	Caulobacter crescentus NA1000
144	Caulobacter sp. K31
145	Cellvibrio japonicus Ueda107
146	Chitinophaga pinensis DSM 2588
147	Chlamydia muridarum Nigg
148	Chlamydia trachomatis 434/Bu
149	Chlamydia trachomatis A/HAR-13
150	Chlamydia trachomatis D/UW-3/CX
151	Chlamydia trachomatis L2b/UCH-1/proctitis
152	Chlamydophila abortus S26/3
153	Chlamydophila caviae GPIC
154	Chlamydophila felis Fe/C-56
155	Chlamydophila pneumoniae AR39
156	Chlamydophila pneumoniae CWL029
157	Chlamydophila pneumoniae J138
158	Chlorobaculum parvum NCIB 8327
159	Chlorobium chlorochromatii CaD3
160	Chlorobium limicola DSM 245
161	Chlorobium luteolum DSM 273
162	Chlorobium phaeobacteroides BS1
163	Chlorobium phaeobacteroides DSM 266
164	Chlorobium tepidum TLS
165	Chloroflexus aggregans DSM 9485
166	Chloroflexus aurantiacus J-10-fl
167	Chloroflexus sp. Y-400-fl
168	Chloroherpeton thalassium ATCC 35110
169	Chromobacterium violaceum ATCC 12472
170	Chromohalobacter salexigens DSM 3043
171	Citrobacter koseri ATCC BAA-895
172	Clavibacter michiganensis subsp. michiganensis NCPPB 382
173	Clavibacter michiganensis subsp. sepedonicus
174	Clostridium beijerinckii NCIMB 8052
175	Clostridium botulinum A str. ATCC 19397
176	Clostridium botulinum A str. ATCC 3502
177	Clostridium botulinum A str. Hall
178	Clostridium botulinum A2 str. Kyoto
179	Clostridium botulinum A3 str. Loch Maree
180	Clostridium botulinum B1 str. Okra
181	Clostridium botulinum Ba4 str. 657
182	Clostridium botulinum F str. Langeland
183	Clostridium cellulolyticum H10
184	Clostridium difficile 630
185	Clostridium difficile CD196
186	Clostridium kluyveri DSM 555
187	Clostridium kluyveri NBRC 12016
188	Clostridium novyi NT
189	Clostridium perfringens ATCC 13124
190	Clostridium perfringens SM101
191	Clostridium perfringens str. 13
192	Clostridium phytofermentans ISDg
193	Clostridium tetani E88
194	Clostridium thermocellum ATCC 27405
195	Colwellia psychrerythraea 34H
196	Comamonas testosteroni CNB-1
197	Coprothermobacter proteolyticus DSM 5265
198	Corynebacterium aurimucosum ATCC 700975
199	Corynebacterium diphtheriae NCTC 13129
200	Corynebacterium efficiens YS-314
201	Corynebacterium glutamicum ATCC 13032
202	Corynebacterium glutamicum ATCC 13032
203	Corynebacterium jeikeium K411
204	Corynebacterium kroppenstedtii DSM 44385
205	Corynebacterium urealyticum DSM 7109
206	Coxiella burnetii CbuG_Q212
207	Coxiella burnetii CbuK_Q154
208	Coxiella burnetii Dugway 5J108-111
209	Coxiella burnetii RSA 493
210	Cryptobacterium curtum DSM 15641
211	Cyanothece sp. PCC 7424
212	Cyanothece sp. PCC 7425
213	Cyanothece sp. PCC 8801
214	Cyanothece sp. PCC 8802
215	Dechloromonas aromatica RCB
216	Dehalococcoides ethenogenes 195
217	Dehalococcoides sp. BAV1
218	Dehalococcoides sp. CBDB1
219	Dehalococcoides sp. VS
220	Deinococcus deserti VCD115
221	Deinococcus geothermalis DSM 11300
222	Delftia acidovorans SPH-1
223	Desulfatibacillum alkenivorans AK-01
224	Desulfitobacterium hafniense DCB-2
225	Desulfitobacterium hafniense Y51
226	Desulfobacterium autotrophicum HRM2
227	Desulfotalea psychrophila LSv54
228	Desulfotomaculum acetoxidans DSM 771
229	Desulfotomaculum reducens MI-1
230	Desulfovibrio desulfuricans subsp. desulfuricans str. ATCC 27774
231	Desulfovibrio desulfuricans subsp. desulfuricans str. G20
232	Desulfovibrio magneticus RS-1
233	Desulfovibrio salexigens DSM 2638
234	Desulfovibrio vulgaris DP4
235	Desulfovibrio vulgaris str. Hildenborough
236	Desulfovibrio vulgaris str. 'Miyazaki F'
237	Diaphorobacter sp. TPSY
238	Dichelobacter nodosus VCS1703A
239	Dickeya dadantii Ech586
240	Dickeya dadantii Ech703
241	Dickeya zeae Ech1591
242	Dictyoglomus thermophilum H-6-12
243	Dictyoglomus turgidum DSM 6724
244	Dyadobacter fermentans DSM 18053
245	Edwardsiella ictaluri 93-146
246	Edwardsiella tarda EIB202
247	Eggerthella lenta DSM 2243
248	Ehrlichia canis str. Jake
249	Ehrlichia chaffeensis str. Arkansas
250	Ehrlichia ruminantium str. Gardel
251	Ehrlichia ruminantium str. Welgevonden
252	Ehrlichia ruminantium str. Welgevonden
253	Elusimicrobium minutum Pei191
254	Enterobacter sp. 638
255	Enterococcus faecalis V583
256	Erwinia pyrifoliae Ep1/96
257	Erwinia tasmaniensis Et1/99
258	Erythrobacter litoralis HTCC2594
259	Escherichia coli 536
260	Escherichia coli 55989
261	Escherichia coli APEC O1
262	Escherichia coli ATCC 8739
263	Escherichia coli B str. REL606
264	Escherichia coli BW2952
265	Escherichia coli CFT073
266	Escherichia coli E24377A
267	Escherichia coli ED1a
268	Escherichia coli HS
269	Escherichia coli IAI1
270	Escherichia coli IAI39
271	Escherichia coli O103:H2 str. 12009
272	Escherichia coli O111:H- str. 11128
273	Escherichia coli O127:H6 str. E2348/69
274	Escherichia coli O157:H7 EDL933
275	Escherichia coli O157:H7 str. EC4115
276	Escherichia coli O157:H7 str. Sakai
277	Escherichia coli O157:H7 str. TW14359
278	Escherichia coli O26:H11 str. 11368
279	Escherichia coli S88
280	Escherichia coli SE11
281	Escherichia coli SMS-3-5
282	Escherichia coli str. K-12 substr. DH10B
283	Escherichia coli str. K-12 substr. MG1655
284	Escherichia coli str. K-12 substr. W3110
285	Escherichia coli UMN026
286	Escherichia coli UTI89
287	Escherichia fergusonii ATCC 35469
288	Eubacterium eligens ATCC 27750
289	Exiguobacterium sibiricum 255-15
290	Exiguobacterium sp. AT1b
291	Fervidobacterium nodosum Rt17-B1
292	Fibrobacter succinogenes subsp. succinogenes S85
293	Flavobacteriaceae bacterium 3519-10
294	Flavobacterium johnsoniae UW101
295	Flavobacterium psychrophilum JIP02/86
296	Francisella novicida U112
297	Francisella philomiragia subsp. philomiragia ATCC 25017
298	Francisella tularensis subsp. holarctica
299	Francisella tularensis subsp. holarctica FTNF002-00
300	Francisella tularensis subsp. holarctica OSU18
301	Francisella tularensis subsp. mediasiatica FSC147
302	Francisella tularensis subsp. tularensis FSC198
303	Francisella tularensis subsp. tularensis SCHU S4
304	Francisella tularensis subsp. tularensis WY96-3418
305	Frankia alni ACN14a
306	Frankia sp. CcI3
307	Frankia sp. EAN1pec
308	Fusobacterium nucleatum subsp. nucleatum ATCC 25586
309	Gemmatimonas aurantiaca T-27
310	Geobacillus sp. WCH70
311	Geobacillus sp. Y412MC10
312	Geobacillus sp. Y412MC61
313	Geobacillus thermodenitrificans NG80-2
314	Geobacter bemidjiensis Bem
315	Geobacter lovleyi SZ
316	Geobacter metallireducens GS-15
317	Geobacter sp. FRC-32
318	Geobacter sp. M21
319	Geobacter sulfurreducens PCA
320	Geobacter uraniireducens Rf4
321	Gloeobacter violaceus PCC 7421
322	Gluconacetobacter diazotrophicus PAl 5
323	Gordonia bronchialis DSM 43247
324	Gramella forsetii KT0803
325	Granulibacter bethesdensis CGDNIH1
326	Haemophilus ducreyi 35000HP
327	Haemophilus influenzae 86-028NP
328	Haemophilus influenzae PittEE
329	Haemophilus influenzae PittGG
330	Haemophilus influenzae Rd KW20
331	Haemophilus parasuis SH0165
332	Haemophilus somnus 129PT
333	Haemophilus somnus 2336
334	Hahella chejuensis KCTC 2396
335	Haliangium ochraceum DSM 14365
336	Halorhodospira halophila SL1
337	Halothermothrix orenii H 168
338	Halothiobacillus neapolitanus c2
339	Helicobacter acinonychis str. Sheeba
340	Helicobacter hepaticus ATCC 51449
341	Helicobacter pylori 26695
342	Helicobacter pylori B38
343	Helicobacter pylori G27
344	Helicobacter pylori HPAG1
345	Helicobacter pylori J99
346	Helicobacter pylori P12
347	Helicobacter pylori Shi470
348	Heliobacterium modesticaldum Ice1
349	Herminiimonas arsenicoxydans
350	Herpetosiphon aurantiacus ATCC 23779
351	Hirschia baltica ATCC 49814
352	Hydrogenobaculum sp. Y04AAS1
353	Hyphomonas neptunium ATCC 15444
354	Idiomarina loihiensis L2TR
355	Janthinobacterium sp. Marseille
356	Jonesia denitrificans DSM 20603
357	Kangiella koreensis DSM 16069
358	Kineococcus radiotolerans SRS30216
359	Klebsiella pneumoniae 342
360	Klebsiella pneumoniae NTUH-K2044
361	Klebsiella pneumoniae subsp. pneumoniae MGH 78578
362	Kocuria rhizophila DC2201
363	Kosmotoga olearia TBF 19.5.1
364	Kytococcus sedentarius DSM 20547
365	Lactobacillus acidophilus NCFM
366	Lactobacillus brevis ATCC 367
367	Lactobacillus casei ATCC 334
368	Lactobacillus delbrueckii subsp. bulgaricus ATCC 11842
369	Lactobacillus delbrueckii subsp. bulgaricus ATCC BAA-365
370	Lactobacillus fermentum IFO 3956
371	Lactobacillus gasseri ATCC 33323
372	Lactobacillus helveticus DPC 4571
373	Lactobacillus johnsonii FI9785
374	Lactobacillus johnsonii NCC 533
375	Lactobacillus plantarum JDM1
376	Lactobacillus plantarum WCFS1
377	Lactobacillus reuteri DSM 20016
378	Lactobacillus reuteri JCM 1112
379	Lactobacillus sakei subsp. sakei 23K
380	Lactobacillus salivarius UCC118
381	Lactococcus lactis subsp. cremoris MG1363
382	Lactococcus lactis subsp. cremoris SK11
383	Lactococcus lactis subsp. lactis Il1403
384	Lactococcus lactis subsp. lactis KF147
385	Laribacter hongkongensis HLHK9
386	Lawsonia intracellularis PHE/MN1-00
387	Legionella pneumophila str. Corby
388	Legionella pneumophila str. Lens
389	Legionella pneumophila str. Paris
390	Legionella pneumophila subsp. pneumophila str. Philadelphia 1
391	Leifsonia xyli subsp. xyli str. CTCB07
392	Leptothrix cholodnii SP-6
393	Leptotrichia buccalis C-1013-b
394	Leuconostoc citreum KM20
395	Leuconostoc mesenteroides subsp. mesenteroides ATCC 8293
396	Listeria innocua Clip11262
397	Listeria monocytogenes Clip80459
398	Listeria monocytogenes EGD-e
399	Listeria monocytogenes HCC23
400	Listeria monocytogenes str. 4b F2365
401	Listeria welshimeri serovar 6b str. SLCC5334
402	Lysinibacillus sphaericus C3-41
403	Magnetococcus sp. MC-1
404	Magnetospirillum magneticum AMB-1
405	Maricaulis maris MCS10
406	Marinobacter aquaeolei VT8
407	Mesorhizobium loti MAFF303099
408	Methylacidiphilum infernorum V4
409	Methylibium petroleiphilum PM1
410	Methylobacillus flagellatus KT
411	Methylobacterium chloromethanicum CM4
412	Methylobacterium extorquens AM1
413	Methylobacterium extorquens DM4
414	Methylobacterium extorquens PA1
415	Methylobacterium nodulans ORS 2060
416	Methylobacterium populi BJ001
417	Methylobacterium radiotolerans JCM 2831
418	Methylobacterium sp. 4-46
419	Methylocella silvestris BL2
420	Methylococcus capsulatus str. Bath
421	Methylotenera mobilis JLW8
422	Methylovorus sp. SIP3-4
423	Micrococcus luteus NCTC 2665
424	Microcystis aeruginosa NIES-843
425	Moorella thermoacetica ATCC 39073
426	Mycobacterium abscessus
427	Mycobacterium avium 104
428	Mycobacterium avium subsp. paratuberculosis K-10
429	Mycobacterium bovis AF2122/97
430	Mycobacterium bovis BCG str. Pasteur 1173P2
431	Mycobacterium bovis BCG str. Tokyo 172
432	Mycobacterium gilvum PYR-GCK
433	Mycobacterium leprae Br4923
434	Mycobacterium leprae TN
435	Mycobacterium marinum M
436	Mycobacterium smegmatis str. MC2 155
437	Mycobacterium sp. JLS
438	Mycobacterium sp. KMS
439	Mycobacterium sp. MCS
440	Mycobacterium tuberculosis CDC1551
441	Mycobacterium tuberculosis F11
442	Mycobacterium tuberculosis H37Ra
443	Mycobacterium tuberculosis H37Rv
444	Mycobacterium tuberculosis KZN 1435
445	Mycobacterium ulcerans Agy99
446	Mycobacterium vanbaalenii PYR-1
447	Mycoplasma agalactiae PG2
448	Mycoplasma arthritidis 158L3-1
449	Mycoplasma capricolum subsp. capricolum ATCC 27343
450	Mycoplasma conjunctivae
451	Mycoplasma gallisepticum R
452	Mycoplasma genitalium G37
453	Mycoplasma hominis
454	Mycoplasma hyopneumoniae 232
455	Mycoplasma hyopneumoniae 7448
456	Mycoplasma hyopneumoniae J
457	Mycoplasma mycoides subsp. mycoides SC str. PG1
458	Mycoplasma pneumoniae M129
459	Mycoplasma pulmonis UAB CTIP
460	Mycoplasma synoviae 53
461	Myxococcus xanthus DK 1622
462	Nakamurella multipartita DSM 44233
463	Natranaerobius thermophilus JW/NM-WN-LF
464	Neisseria gonorrhoeae FA 1090
465	Neisseria gonorrhoeae NCCP11945
466	Neisseria meningitidis 053442
467	Neisseria meningitidis alpha14
468	Neisseria meningitidis FAM18
469	Neisseria meningitidis MC58
470	Neisseria meningitidis Z2491
471	Neorickettsia risticii str. Illinois
472	Neorickettsia sennetsu str. Miyayama
473	Nitratiruptor sp. SB155-2
474	Nitrobacter hamburgensis X14
475	Nitrobacter winogradskyi Nb-255
476	Nitrosococcus oceani ATCC 19707
477	Nitrosomonas europaea ATCC 19718
478	Nitrosomonas eutropha C91
479	Nitrosospira multiformis ATCC 25196
480	Nocardia farcinica IFM 10152
481	Nocardioides sp. JS614
482	Nostoc punctiforme PCC 73102
483	Nostoc sp. PCC 7120
484	Novosphingobium aromaticivorans DSM 12444
485	Oceanobacillus iheyensis HTE831
486	Oenococcus oeni PSU-1
487	Oligotropha carboxidovorans OM5
488	Onion yellows phytoplasma OY-M
489	Opitutus terrae PB90-1
490	Orientia tsutsugamushi str. Boryong
491	Orientia tsutsugamushi str. Ikeda
492	Paenibacillus sp. JDR-2
493	Parabacteroides distasonis ATCC 8503
494	Parvibaculum lavamentivorans DS-1
495	Pasteurella multocida subsp. multocida str. Pm70
496	Pectobacterium carotovorum subsp. carotovorum PC1
497	Pectobacterium wasabiae WPP163
498	Pediococcus pentosaceus ATCC 25745
499	Pedobacter heparinus DSM 2366
500	Pelobacter carbinolicus DSM 2380
501	Pelobacter propionicus DSM 2379
502	Pelodictyon phaeoclathratiforme BU-1
503	Pelotomaculum thermopropionicum SI
504	Persephonella marina EX-H1
505	Petrotoga mobilis SJ95
506	Phenylobacterium zucineum HLK1
507	Photorhabdus asymbiotica
508	Photorhabdus luminescens subsp. laumondii TTO1
509	Polaromonas naphthalenivorans CJ2
510	Polaromonas sp. JS666
511	Polynucleobacter necessarius subsp. asymbioticus QLW-P1DMWA-1
512	Polynucleobacter necessarius subsp. necessarius STIR1
513	Porphyromonas gingivalis ATCC 33277
514	Porphyromonas gingivalis W83
515	Prochlorococcus marinus str. AS9601
516	Prochlorococcus marinus str. MIT 9211
517	Prochlorococcus marinus str. MIT 9215
518	Prochlorococcus marinus str. MIT 9301
519	Prochlorococcus marinus str. MIT 9303
520	Prochlorococcus marinus str. MIT 9312
521	Prochlorococcus marinus str. MIT 9313
522	Prochlorococcus marinus str. MIT 9515
523	Prochlorococcus marinus str. NATL1A
524	Prochlorococcus marinus str. NATL2A
525	Prochlorococcus marinus subsp. marinus str. CCMP1375
526	Prochlorococcus marinus subsp. pastoris str. CCMP1986
527	Propionibacterium acnes KPA171202
528	Prosthecochloris aestuarii DSM 271
529	Proteus mirabilis HI4320
530	Pseudoalteromonas atlantica T6c
531	Pseudomonas aeruginosa LESB58
532	Pseudomonas aeruginosa PA7
533	Pseudomonas aeruginosa PAO1
534	Pseudomonas aeruginosa UCBPP-PA14
535	Pseudomonas entomophila L48
536	Pseudomonas fluorescens Pf0-1
537	Pseudomonas fluorescens Pf-5
538	Pseudomonas fluorescens SBW25
539	Pseudomonas mendocina ymp
540	Pseudomonas putida F1
541	Pseudomonas putida GB-1
542	Pseudomonas putida KT2440
543	Pseudomonas putida W619
544	Pseudomonas stutzeri A1501
545	Pseudomonas syringae pv. phaseolicola 1448A
546	Pseudomonas syringae pv. syringae B728a
547	Pseudomonas syringae pv. tomato str. DC3000
548	Psychrobacter arcticus 273-4
549	Psychrobacter cryohalolentis K5
550	Psychrobacter sp. PRwf-1
551	Psychromonas ingrahamii 37
552	Pyrobaculum arsenaticum DSM 13514
553	Renibacterium salmoninarum ATCC 33209
554	Rhizobium etli CFN 42
555	Rhizobium etli CIAT 652
556	Rhizobium leguminosarum bv. trifolii WSM1325
557	Rhizobium leguminosarum bv. trifolii WSM2304
558	Rhizobium leguminosarum bv. viciae 3841
559	Rhizobium sp. NGR234
560	Rhodococcus erythropolis PR4
561	Rhodococcus jostii RHA1
562	Rhodoferax ferrireducens T118
563	Rhodopseudomonas palustris BisA53
564	Rhodopseudomonas palustris BisB18
565	Rhodopseudomonas palustris BisB5
566	Rhodopseudomonas palustris CGA009
567	Rhodopseudomonas palustris HaA2
568	Rhodopseudomonas palustris TIE-1
569	Rhodospirillum centenum SW
570	Rhodospirillum rubrum ATCC 11170
571	Rhodothermus marinus DSM 4252
572	Rickettsia africae ESF-5
573	Rickettsia akari str. Hartford
574	Rickettsia bellii OSU 85-389
575	Rickettsia bellii RML369-C
576	Rickettsia canadensis str. McKiel
577	Rickettsia conorii str. Malish 7
578	Rickettsia felis URRWXCal2
579	Rickettsia massiliae MTU5
580	Rickettsia peacockii str. Rustic
581	Rickettsia prowazekii str. Madrid E
582	Rickettsia rickettsii str. 'Sheila Smith'
583	Rickettsia typhi str. Wilmington
584	Robiginitalea biformata HTCC2501
585	Roseiflexus castenholzii DSM 13941
586	Roseiflexus sp. RS-1
587	Rubrobacter xylanophilus DSM 9941
588	Saccharomonospora viridis DSM 43017
589	Saccharophagus degradans 2-40
590	Saccharopolyspora erythraea NRRL 2338
591	Salinibacter ruber DSM 13855
592	Salinispora arenicola CNS-205
593	Salinispora tropica CNB-440
594	Salmonella enterica subsp. arizonae serovar 62:z4_z23:--
595	Salmonella enterica subsp. enterica serovar Agona str. SL483
596	Salmonella enterica subsp. enterica serovar Choleraesuis str. SC-B67
597	Salmonella enterica subsp. enterica serovar Dublin str. CT_02021853
598	Salmonella enterica subsp. enterica serovar Enteritidis str. P125109
599	Salmonella enterica subsp. enterica serovar Gallinarum str. 287/91
600	Salmonella enterica subsp. enterica serovar Heidelberg str. SL476
601	Salmonella enterica subsp. enterica serovar Newport str. SL254
602	Salmonella enterica subsp. enterica serovar Paratyphi A str. ATCC 9150
603	Salmonella enterica subsp. enterica serovar Paratyphi B str. SPB7
604	Salmonella enterica subsp. enterica serovar Paratyphi C strain RKS4594
605	Salmonella enterica subsp. enterica serovar Schwarzengrund str. CVM19633
606	Salmonella enterica subsp. enterica serovar Typhi str. CT18
607	Salmonella enterica subsp. enterica serovar Typhi str. Ty2
608	Salmonella enterica subsp. enterica serovar Typhimurium str. LT2
609	Sebaldella termitidis ATCC 33386
610	Serratia proteamaculans 568
611	Shewanella amazonensis SB2B
612	Shewanella baltica OS155
613	Shewanella baltica OS185
614	Shewanella baltica OS195
615	Shewanella denitrificans OS217
616	Shewanella frigidimarina NCIMB 400
617	Shewanella halifaxensis HAW-EB4
618	Shewanella loihica PV-4
619	Shewanella oneidensis MR-1
620	Shewanella sediminis HAW-EB3
621	Shewanella sp. ANA-3
622	Shewanella sp. MR-4
623	Shewanella sp. MR-7
624	Shewanella sp. W3-18-1
625	Shewanella woodyi ATCC 51908
626	Shigella boydii CDC 3083-94
627	Shigella boydii Sb227
628	Shigella dysenteriae Sd197
629	Shigella flexneri 2a str. 2457T
630	Shigella flexneri 2a str. 301
631	Shigella sonnei Ss046
632	Sinorhizobium medicae WSM419
633	Sinorhizobium meliloti 1021
634	Slackia heliotrinireducens DSM 20476
635	Sodalis glossinidius str. 'morsitans'
636	Sorangium cellulosum 'So ce 56'
637	Sphingomonas wittichii RW1
638	Sphingopyxis alaskensis RB2256
639	Staphylococcus aureus RF122
640	Staphylococcus aureus subsp. aureus COL
641	Staphylococcus aureus subsp. aureus ED98
642	Staphylococcus aureus subsp. aureus JH1
643	Staphylococcus aureus subsp. aureus JH9
644	Staphylococcus aureus subsp. aureus MRSA252
645	Staphylococcus aureus subsp. aureus MSSA476
646	Staphylococcus aureus subsp. aureus Mu3
647	Staphylococcus aureus subsp. aureus Mu50
648	Staphylococcus aureus subsp. aureus MW2
649	Staphylococcus aureus subsp. aureus N315
650	Staphylococcus aureus subsp. aureus NCTC 8325
651	Staphylococcus aureus subsp. aureus str. Newman
652	Staphylococcus aureus subsp. aureus USA300_FPR3757
653	Staphylococcus aureus subsp. aureus USA300_TCH1516
654	Staphylococcus carnosus subsp. carnosus TM300
655	Staphylococcus epidermidis ATCC 12228
656	Staphylococcus epidermidis RP62A
657	Staphylococcus haemolyticus JCSC1435
658	Staphylococcus saprophyticus subsp. saprophyticus ATCC 15305
659	Stenotrophomonas maltophilia R551-3
660	Streptobacillus moniliformis DSM 12112
661	Streptococcus agalactiae 2603V/R
662	Streptococcus agalactiae A909
663	Streptococcus agalactiae NEM316
664	Streptococcus dysgalactiae subsp. equisimilis GGS_124
665	Streptococcus equi subsp. equi 4047
666	Streptococcus equi subsp. zooepidemicus
667	Streptococcus mutans UA159
668	Streptococcus pyogenes M1 GAS
669	Streptococcus pyogenes MGAS10270
670	Streptococcus pyogenes MGAS10394
671	Streptococcus pyogenes MGAS10750
672	Streptococcus pyogenes MGAS2096
673	Streptococcus pyogenes MGAS315
674	Streptococcus pyogenes MGAS5005
675	Streptococcus pyogenes MGAS6180
676	Streptococcus pyogenes MGAS8232
677	Streptococcus pyogenes MGAS9429
678	Streptococcus pyogenes NZ131
679	Streptococcus pyogenes SSI-1
680	Streptococcus pyogenes str. Manfredo
681	Streptococcus thermophilus CNRZ1066
682	Streptococcus thermophilus LMD-9
683	Streptococcus thermophilus LMG 18311
684	Streptococcus uberis 0140J
685	Streptomyces avermitilis MA-4680
686	Streptomyces coelicolor A3(2)
687	Streptomyces griseus subsp. griseus NBRC 13350
688	Streptosporangium roseum DSM 43021
689	Sulfurihydrogenibium azorense Az-Fu1
690	Sulfurihydrogenibium sp. YO3AOP1
691	Sulfurospirillum deleyianum DSM 6946
692	Sulfurovum sp. NBC37-1
693	Symbiobacterium thermophilum IAM 14863
694	Synechococcus elongatus PCC 6301
695	Synechococcus elongatus PCC 7942
696	Synechococcus sp. CC9311
697	Synechococcus sp. CC9605
698	Synechococcus sp. CC9902
699	Synechococcus sp. PCC 7002
700	Synechococcus sp. RCC307
701	Synechococcus sp. WH 7803
702	Synechococcus sp. WH 8102
703	Synechocystis sp. PCC 6803
704	Syntrophobacter fumaroxidans MPOB
705	Syntrophomonas wolfei subsp. wolfei str. Goettingen
706	Syntrophus aciditrophicus SB
707	Teredinibacter turnerae T7901
708	Thauera sp. MZ1T
709	Thermanaerovibrio acidaminovorans DSM 6589
710	Thermoanaerobacter pseudethanolicus ATCC 33223
711	Thermoanaerobacter tengcongensis MB4
712	Thermobifida fusca YX
713	Thermomonospora curvata DSM 43183
714	Thermoplasma acidophilum DSM 1728
715	Thermoplasma volcanium GSS1
716	Thermosipho africanus TCF52B
717	Thermosipho melanesiensis BI429
718	Thermosynechococcus elongatus BP-1
719	Thermotoga lettingae TMO
720	Thermotoga maritima MSB8
721	Thermotoga naphthophila RKU-10
722	Thermotoga neapolitana DSM 4359
723	Thermotoga petrophila RKU-1
724	Thermotoga sp. RQ2
725	Thermus thermophilus HB27
726	Thermus thermophilus HB8
727	Thioalkalivibrio sp. HL-EbGR7
728	Thiobacillus denitrificans ATCC 25259
729	Tolumonas auensis DSM 9187
730	Treponema denticola ATCC 35405
731	Treponema pallidum subsp. pallidum SS14
732	Treponema pallidum subsp. pallidum str. Nichols
733	Trichodesmium erythraeum IMS101
734	Tropheryma whipplei str. Twist
735	Tropheryma whipplei TW08/27
736	uncultured Termite group 1 bacterium phylotype Rs-D17
737	Ureaplasma parvum serovar 3 str. ATCC 700970
738	Veillonella parvula DSM 2008
739	Verminephrobacter eiseniae EF01-2
740	Wigglesworthia glossinidia endosymbiont of Glossina brevipalpis
741	Wolbachia endosymbiont of Culex quinquefasciatus Pel
742	Wolbachia endosymbiont of Drosophila melanogaster
743	Wolbachia endosymbiont strain TRS of Brugia malayi
744	Wolbachia sp. wRi
745	Wolinella succinogenes DSM 1740
746	Xanthobacter autotrophicus Py2
747	Xanthomonas axonopodis pv. citri str. 306
748	Xanthomonas campestris pv. campestris str. 8004
749	Xanthomonas campestris pv. campestris str. ATCC 33913
750	Xanthomonas campestris pv. campestris str. B100
751	Xanthomonas campestris pv. vesicatoria str. 85-10
752	Xanthomonas oryzae pv. oryzae KACC10331
753	Xanthomonas oryzae pv. oryzae MAFF 311018
754	Xanthomonas oryzae pv. oryzae PXO99A
755	Xylanimonas cellulosilytica DSM 15894
756	Xylella fastidiosa 9a5c
757	Xylella fastidiosa M12
758	Xylella fastidiosa M23
759	Xylella fastidiosa Temecula1
760	Yersinia enterocolitica subsp. enterocolitica 8081
761	Yersinia pestis Angola
762	Yersinia pestis Antiqua
763	Yersinia pestis biovar Microtus str. 91001
764	Yersinia pestis CO92
765	Yersinia pestis KIM 10
766	Yersinia pestis Nepal516
767	Yersinia pestis Pestoides F
768	Yersinia pseudotuberculosis IP 31758
769	Yersinia pseudotuberculosis IP 32953
770	Yersinia pseudotuberculosis PB1/+
771	Yersinia pseudotuberculosis YPIII
772	Zymomonas mobilis subsp. mobilis NCIMB 11163
773	Zymomonas mobilis subsp. mobilis ZM4
